# Supplementary material for: High-throughput detection of potential bacteriocin producers in a large strain library using live fluorescent biosensors
Source: Front Bioeng Biotechnol. 2024 Jul 31;12:1405202. doi: 10.3389/fbioe.2024.1405202 (PMC11321961; doi:10.3389/fbioe.2024.1405202)
Supplement: Supplementary file 2 [file Table1.XLSX]

## Sheet: strain collection 1st HTS
strain #	genus	specis	final OD600	pH in supernatant (adjusted)	time to SN harvest	agar drop test L. innocua	pHin assay L. innocua	MTP ∆OD600 at t= 4h L. innocua
A1077	Lactobacillus	curvatus	5.9	5,5-6,5	48h	-	-	-
A1078	Lactobacillus	curvatus	4.6	5,5-6,5	48h	-	-	-
A1079	Lactobacillus	curvatus	4.8	5,5-6,5	48h	-	-	-
A1080	Lactobacillus	curvatus	4.1	5,5-6,5	48h	-	-	-
A1081	Lactobacillus	curvatus	3.3	5,5-6,5	48h	-	-	-
A1082	Lactobacillus	curvatus	3.6	5,5-6,5	48h	-	-	-
A1084	Lactobacillus	curvatus	2.2	5,5-6,5	48h	-	-	-
A1085	Lactobacillus	curvatus	5.6	5,5-6,5	48h	-	-	-
A1087	Lactobacillus	curvatus	2.1	5,5-6,5	48h	-	-	-
A1088	Lactobacillus	curvatus/sakei	3.4	5,5-6,5	48h	-	-	-
A1089	Lactobacillus	curvatus/sakei	3.4	5,5-6,5	48h	-	-	-
A1090	Lactobacillus	curvatus	2.7	5,5-6,5	48h	-	-	-
A1091	Lactobacillus	curvatus	2.4	5,5-6,5	48h	-	-	-
A1092	Lactobacillus	curvatus	3.5	5,5-6,5	48h	-	-	-
A1093	Lactobacillus	curvatus	1.9	5,5-6,5	48h	-	-	-
A1094	Lactobacillus	curvatus	4	5,5-6,5	48h	-	-	-
A1095	Lactobacillus	curvatus	3.3	5,5-6,5	48h	-	-	-
A1096	Lactobacillus	curvatus	4.9	5,5-6,5	48h	-	-	-
A1097	Lactobacillus	curvatus	3.1	5,5-6,5	48h	+	+	+
A1098	Lactobacillus	curvatus	3.5	5,5-6,5	48h	-	-	-
A1099	Lactobacillus	curvatus	2.4	5,5-6,5	48h	+	+	+
A1102	Lactobacillus	curvatus	3.3	5,5-6,5	48h	-	-	-
A1103	Lactobacillus	curvatus	4.2	5,5-6,5	48h	-	-	-
A1104	Lactobacillus	curvatus	3.1	5,5-6,5	48h	-	-	-
A1105	Lactobacillus	curvatus	3.6	5,5-6,5	48h	-	-	-
A1106	Lactobacillus	curvatus	3.1	5,5-6,5	48h	-	-	-
A1107	Lactobacillus	curvatus	2.4	5,5-6,5	48h	-	-	-
A1108	Lactobacillus	curvatus	5.4	5,5-6,5	48h	-	-	-
A1109	Lactobacillus	curvatus/sakei	3.1	5,5-6,5	48h	-	-	-
A1110	Lactobacillus	curvatus/sakei	4.1	5,5-6,5	48h	-	-	-
A1111	Lactobacillus	curvatus/sakei	3.1	5,5-6,5	48h	-	-	-
A1112	Lactobacillus	curvatus/sakei	3.5	5,5-6,5	48h	-	-	-
A1114	Lactobacillus	curvatus/sakei	3	5,5-6,5	48h	-	-	-
A1117	Lactobacillus	curvatus/sakei	3.9	5,5-6,5	48h	-	-	-
A1118	Lactobacillus	curvatus/sakei	3.2	5,5-6,5	48h	-	-	-
A1119	Lactobacillus	curvatus	4.4	5,5-6,5	48h	-	-	-
A1120	Lactobacillus	curvatus/sakei	2.2	5,5-6,5	48h	-	-	-
A1121	Lactobacillus	curvatus	3.5	5,5-6,5	48h	-	-	-
A1122	Lactobacillus	curvatus/sakei	3.3	5,5-6,5	48h	-	-	-
A1123	Lactobacillus	curvatus/sakei	3.5	5,5-6,5	48h	-	-	-
A1124	Lactobacillus	curvatus/sakei	3.2	5,5-6,5	48h	-	-	-
A1125	Lactobacillus	curvatus/sakei	3	5,5-6,5	48h	-	-	-
A1126	Lactobacillus	curvatus/sakei	3.2	5,5-6,5	48h	-	-	-
A1128	Lactobacillus	curvatus/sakei	3.7	5,5-6,5	48h	-	-	-
A1129	Lactobacillus	curvatus/sakei	3.3	5,5-6,5	48h	-	-	-
A1130	Lactobacillus	curvatus/sakei	3.3	5,5-6,5	48h	-	-	-
A1131	Lactobacillus	curvatus/sakei	3.1	5,5-6,5	48h	-	-	-
A1132	Lactobacillus	curvatus/sakei	3.67	5,5-6,5	48h	+	-	-
A1133	Lactobacillus	curvatus/sakei	3.48	5,5-6,5	48h	-	-	-
A1134	Lactobacillus	curvatus/sakei	2.43	5,5-6,5	48h	-	-	-
A1135	Lactobacillus	curvatus	3.37	5,5-6,5	48h	-	-	-
A1136	Lactobacillus	curvatus/sakei	5.49	5,5-6,5	48h	-	-	-
A1137	Lactobacillus	curvatus/sakei	3.86	5,5-6,5	48h	-	-	-
A1138	Lactobacillus	curvatus	3.6	5,5-6,5	48h	-	-	-
A1140	Lactobacillus	curvatus	4.89	5,5-6,5	48h	-	-	-
A1141	Lactobacillus	curvatus	5.2	5,5-6,5	48h	-	-	-
A1142	Lactobacillus	curvatus	4.71	5,5-6,5	48h	-	-	-
A1143	Lactobacillus	curvatus	5.67	5,5-6,5	48h	-	-	-
A1144	Lactobacillus	curvatus	5.9	5,5-6,5	48h	-	-	-
A1145	Lactobacillus	curvatus	6.45	5,5-6,5	48h	-	-	-
A1146	Lactobacillus	curvatus	3.33	5,5-6,5	48h	-	-	-
A1147	Lactobacillus	curvatus	4.42	5,5-6,5	48h	-	-	-
A1148	Lactobacillus	curvatus	3.83	5,5-6,5	48h	-	-	-
A1149	Lactobacillus	curvatus	3.18	5,5-6,5	48h	-	-	-
A1150	Lactobacillus	curvatus	4.68	5,5-6,5	48h	-	-	-
A1152	Lactobacillus	curvatus	2.85	5,5-6,5	48h	-	-	-
A1153	Lactobacillus	curvatus	5.12	5,5-6,5	48h	-	-	-
A1154	Lactobacillus	curvatus	5.08	5,5-6,5	48h	-	-	-
A1155	Lactobacillus	curvatus	3.69	5,5-6,5	48h	-	-	-
A1156	Lactobacillus	curvatus	3.17	5,5-6,5	48h	-	-	-
A1157	Lactobacillus	curvatus	2.52	5,5-6,5	48h	-	-	-
A1158	Lactobacillus	curvatus	4.45	5,5-6,5	48h	-	-	-
A1159	Lactobacillus	curvatus	4.45	5,5-6,5	48h	-	-	-
A1162	Lactobacillus	curvatus	2.17	5,5-6,5	42h	-	-	-
A1163	Lactobacillus	curvatus	1.08	5,5-6,5	42h	-	-	-
A1164	Lactobacillus	curvatus	4.04	5,5-6,5	72h	-	-	-
A1165	Lactobacillus	curvatus	4.04	5,5-6,5	42h	-	-	-
A1166	Lactobacillus	curvatus	3.16	5,5-6,5	20h	-	-	-
A1167	Lactobacillus	curvatus	1.85	5,5-6,5	20h	-	-	-
A1168	Lactobacillus	curvatus	2.71	5,5-6,5	20h	-	-	-
A1169	Lactobacillus	curvatus	3.81	5,5-6,5	20h	-	-	-
A1170	Lactobacillus	curvatus	3.55	5,5-6,5	42h	-	-	-
A1171	Lactobacillus	curvatus	2.79	5,5-6,5	20h	-	-	-
A1172	Lactobacillus	curvatus	2.78	5,5-6,5	20h	-	-	-
A1173	Lactobacillus	curvatus	2.98	5,5-6,5	20h	-	-	-
A1174	Lactobacillus	curvatus	2.44	5,5-6,5	20h	-	-	-
A1175	Lactobacillus	curvatus	1.32	5,5-6,5	42h	-	-	-
A1176	Lactobacillus	curvatus	4.74	5,5-6,5	20h	-	-	-
A1177	Lactobacillus	curvatus	2.69	5,5-6,5	20h	-	-	-
A1178	Lactobacillus	curvatus	4.42	5,5-6,5	20h	-	-	-
A1179	Lactobacillus	curvatus	3.67	5,5-6,5	20h	-	-	+
A1180	Lactobacillus	curvatus	2.84	5,5-6,5	20h	-	-	-
A1186	Lactobacillus	curvatus	1.94	5,5-6,5	20h	-	-	-
A1187	Lactobacillus	curvatus	4.87	5,5-6,5	20h	-	-	-
A1188	Lactobacillus	curvatus	2.32	5,5-6,5	20h	-	-	-
A1189	Lactobacillus	curvatus	4.92	5,5-6,5	20h	-	-	-
A1190	Lactobacillus	curvatus	4.17	5,5-6,5	20h	-	-	-
A1191	Lactobacillus	curvatus	2.14	5,5-6,5	20h	-	-	-
A1192	Lactobacillus	curvatus	2.34	5,5-6,5	20h	-	-	-
A1193	Lactobacillus	curvatus	2.89	5,5-6,5	20h	-	-	-
A1194	Lactobacillus	curvatus	3.68	5,5-6,5	20h	-	-	-
A1196	Lactobacillus	curvatus	1.58	5,5-6,5	20h	-	-	-
A1197	Lactobacillus	curvatus	2.86	5,5-6,5	20h	-	-	-
A1198	Lactobacillus	curvatus	2.67	5,5-6,5	20h	-	-	-
A1199	Lactobacillus	curvatus	2.02	5,5-6,5	20h	-	-	-
A1200	Lactobacillus	curvatus	2.36	5,5-6,5	20h	-	-	-
A1201	Lactobacillus	curvatus	3	5,5-6,5	20h	-	-	-
A1202	Lactobacillus	curvatus	3.52	5,5-6,5	20h	-	-	-
A1203	Lactobacillus	curvatus	1.78	5,5-6,5	20h	-	-	-
A1204	Lactobacillus	curvatus	3.75	5,5-6,5	20h	-	-	-
A1205	Lactobacillus	curvatus	3.73	5,5-6,5	20h	-	-	+
A1206	Lactobacillus	curvatus	3.98	5,5-6,5	20h	-	-	-
A1207	Lactobacillus	curvatus	4.11	5,5-6,5	20h	-	-	-
A1208	Lactobacillus	curvatus	2.6	5,5-6,5	20h	-	-	-
A1209	Lactobacillus	curvatus	2.42	5,5-6,5	20h	-	-	-
A1211	Lactobacillus	curvatus	2.22	5,5-6,5	20h	-	-	-
A1212	Lactobacillus	curvatus	3.61	5,5-6,5	20h	-	-	-
A1213	Lactobacillus	curvatus	3.27	5,5-6,5	20h	-	-	-
A1214	Lactobacillus	curvatus	3.01	5,5-6,5	20h	-	-	-
A1215	Lactobacillus	curvatus	3.14	5,5-6,5	20h	-	-	-
A1216	Lactobacillus	curvatus	5.08	5,5-6,5	20h	-	-	-
A1217	Lactobacillus	curvatus	4.89	5,5-6,5	20h	-	-	-
A1219	Lactobacillus	curvatus	3.25	5,5-6,5	20h	-	-	-
A1220	Lactobacillus	curvatus	3.48	5,5-6,5	20h	-	-	-
A1221	Lactobacillus	curvatus	3.86	5,5-6,5	20h	-	-	-
A1222	Lactobacillus	curvatus	2.6	5,5-6,5	20h	-	-	-
A1223	Lactobacillus	curvatus	2.87	5,5-6,5	20h	-	-	-
A1224	Lactobacillus	curvatus	3.69	5,5-6,5	20h	+	+	+
A1225	Lactobacillus	curvatus	3.03	5,5-6,5	20h	-	-	-
A1226	Lactobacillus	curvatus	3.04	5,5-6,5	20h	-	-	-
A1227	Lactobacillus	curvatus	4.45	5,5-6,5	20h	-	-	-
A1228	Lactobacillus	curvatus	3.74	5,5-6,5	20h	-	-	-
A1229	Lactobacillus	curvatus	3.84	5,5-6,5	20h	-	-	-
A1230	Lactobacillus	curvatus	2.93	5,5-6,5	20h	-	-	-
A1231	Lactobacillus	curvatus	4.02	5,5-6,5	20h	-	-	-
A1232	Lactobacillus	curvatus	4.44	5,5-6,5	20h	-	-	-
A1233	Lactobacillus	curvatus	4.52	5,5-6,5	20h	-	-	-
A1234	Lactobacillus	curvatus	3.89	5,5-6,5	20h	-	-	-
A1235	Lactobacillus	curvatus	4.25	5,5-6,5	20h	-	-	-
A1236	Lactobacillus	curvatus	4.13	5,5-6,5	20h	-	-	-
A1237	Lactobacillus	curvatus	4.01	5,5-6,5	20h	-	-	-
A1238	Lactobacillus	curvatus	3.82	5,5-6,5	20h	-	-	-
A1239	Lactobacillus	curvatus	3.55	5,5-6,5	20h	-	-	-
A1240	Lactobacillus	curvatus	5.92	5,5-6,5	20h	-	-	-
A1241	Lactobacillus	curvatus	3.45	5,5-6,5	20h	-	-	-
A1242	Lactobacillus	curvatus	5.27	5,5-6,5	20h	-	-	-
A1243	Lactobacillus	curvatus	5.45	5,5-6,5	20h	-	-	-
A1244	Lactobacillus	curvatus	3.5	5,5-6,5	20h	-	-	-
A1245	Lactobacillus	curvatus	3.79	5,5-6,5	20h	-	-	-
A1246	Lactobacillus	curvatus	2.24	5,5-6,5	20h	-	-	-
A1247	Lactobacillus	curvatus	3.1	5,5-6,5	20h	-	-	-
A1248	Lactobacillus	curvatus	4.57	5,5-6,5	20h	-	-	-
A1249	Lactobacillus	curvatus	4.14	5,5-6,5	20h	-	-	-
A1250	Lactobacillus	curvatus	3.61	5,5-6,5	20h	-	-	-
A1251	Lactobacillus	curvatus	3.65	5,5-6,5	20h	-	-	-
A1252	Lactobacillus	curvatus	2.1	5,5-6,5	20h	-	-	-
A1253	Lactobacillus	curvatus	3.47	5,5-6,5	20h	-	-	-
A1254	Lactobacillus	curvatus	5.08	5,5-6,5	20h	-	-	-
A1255	Lactobacillus	curvatus	1.47	5,5-6,5	20h	-	-	-
A1256	Lactobacillus	curvatus	3.49	5,5-6,5	20h	-	-	-
A1257	Lactobacillus	curvatus	5.55	5,5-6,5	20h	-	-	-
A1258	Lactobacillus	curvatus	2.68	5,5-6,5	20h	-	-	-
A1259	Lactobacillus	sakei	3.12	5,5-6,5	20h	-	-	-
A1260	Lactobacillus	sakei	3.82	5,5-6,5	20h	-	-	-
A1261	Lactobacillus	sakei	4.23	5,5-6,5	20h	-	-	-
A1262	Lactobacillus	sakei	1.79	5,5-6,5	20h	+	+	+
A1263	Lactobacillus	sakei	3.53	5,5-6,5	20h	-	-	-
A1264	Lactobacillus	sakei	4.65	5,5-6,5	20h	-	-	-
A1265	Lactobacillus	sakei	5.37	5,5-6,5	20h	-	-	-
A1266	Lactobacillus	sakei	5.21	5,5-6,5	20h	-	-	-
A1267	Lactobacillus	sakei	4.05	5,5-6,5	20h	-	-	-
A1268	Lactobacillus	sakei	2.88	5,5-6,5	20h	-	-	-
A1269	Lactobacillus	sakei	6.04	ca. 6,5	22h	-	-	-
A1270	Lactobacillus	sakei	5.68	ca. 6,5	22h	-	-	-
A1271	Lactobacillus	sakei	4.85	ca. 6,5	22h	-	-	-
A1272	Lactobacillus	sakei	3.78	ca. 6,0	22h	-	-	-
A1273	Lactobacillus	sakei	3.75	ca. 6,5	22h	-	-	-
A1274	Lactobacillus	sakei	5.94	ca. 7,0	22h	-	-	-
A1275	Lactobacillus	sakei	5.09	ca. 7,0	22h	-	-	-
A1276	Lactobacillus	sakei	6.1	ca. 6,5	22h	-	-	-
A1277	Lactobacillus	sakei	5.78	ca. 7,0	22h	-	-	-
A1278	Lactobacillus	sakei	5.44	ca. 7,0	22h	-	-	-
A1279	Lactobacillus	sakei	3.89	ca. 5,5	22h	-	-	-
A1280	Lactobacillus	sakei	4.75	ca. 6,0	22h	-	-	-
A1281	Lactobacillus	sakei	2.81	ca. 6,0	22h	-	-	-
A1282	Lactobacillus	sakei	5.27	ca. 6,5	22h	-	-	-
A1283	Lactobacillus	sakei	3.82	ca. 6,5	22h	-	-	-
A1284	Lactobacillus	sakei	5.87	ca. 6,5	22h	-	-	-
A1285	Lactobacillus	sakei	4.77	ca. 7,0	22h	-	-	-
A1286	Lactobacillus	sakei	4.31	ca. 6,5	22h	+	+	+
A1291	Lactobacillus	sakei	2.57	ca. 6,5	22h	+	+	+
A1292	Lactobacillus	sakei	2.96	ca. 5,5	22h	-	-	-
A1293	Lactobacillus	sakei	4.28	ca. 6,5	22h	-	-	-
A1294	Lactobacillus	sakei	4.74	ca. 6,5	22h	-	-	-
A1295	Lactobacillus	sakei	5	ca. 7,0	22h	-	-	-
A1298	Lactobacillus	sakei	3.47	ca. 6,0	22h	-	-	-
A1300	Lactobacillus	sakei	4.51	ca. 7,0	22h	+	+	+
A1301	Lactobacillus	sakei	4.65	ca. 7,0	22h	-	-	-
A1302	Lactobacillus	sakei	3.51	ca. 6,0	22h	-	-	-
A1303	Lactobacillus	sakei	7.24	ca. 6,5	22h	-	-	-
A1304	Lactobacillus	sakei	7.43	ca. 6,5	22h	-	-	-
A1305	Lactobacillus	sakei	5.35	ca. 6,5	22h	-	-	-
A1306	Lactobacillus	sakei	4.13	ca. 6,0	22h	-	+	-
A1307	Lactobacillus	sakei	4.61	ca. 6,5	22h	-	-	-
A1309	Lactobacillus	sakei	4.15	ca. 6,5	22h	-	+	-
A1310	Lactobacillus	sakei	4.44	ca. 6,5	22h	+	+	+
A1311	Lactobacillus	curvatus	3.98	ca. 5,5	22h	-	-	-
A1312	Lactobacillus	curvatus	2.39	ca. 6,0	22h	-	-	-
A1313	Lactobacillus	curvatus	7.26	ca. 7,0	22h	-	-	-
A1314	Lactobacillus	curvatus	7.04	ca. 7,0	22h	-	-	-
A1315	Lactobacillus	curvatus	2.95	ca. 6,0	22h	-	-	-
A1316	Lactobacillus	curvatus	2.82	ca. 6,0	22h	-	-	-
A1317	Lactobacillus	curvatus	3.65	ca. 5,5	22h	-	-	-
A1318	Lactobacillus	curvatus	2.94	ca. 5,5	22h	-	-	-
A1319	Lactobacillus	curvatus	3.81	ca. 5,5	22h	-	-	-
A1320	Lactobacillus	curvatus	3.84	ca. 6,5	22h	-	-	-
A1321	Lactobacillus	curvatus	3	ca. 6,5	22h	-	-	-
A1322	Lactobacillus	curvatus	1.99	ca. 6,5	22h	-	-	-
A1323	Lactobacillus	curvatus	2.68	ca. 6,0	22h	-	-	-
A1324	Lactobacillus	curvatus	3.24	ca. 6,5	20h	-	-	-
A1325	Lactobacillus	curvatus	1.76	ca. 6,5	20h	-	-	-
A1326	Lactobacillus	casei	6.01	ca. 6,0	20h	-	-	-
A1327	Lactobacillus	casei	6.23	ca. 7,0	20h	-	-	-
A1328	Lactobacillus	casei	7.06	ca. 6,0	20h	-	-	-
A1329	Lactobacillus	casei	2.73	ca. 6,0	20h	-	-	-
A1330	Lactobacillus	bavaricus	3.36	ca. 6,5	20h	-	-	-
A1331	Lactobacillus	bavaricus	5.4	ca. 7,0	20h	-	-	-
A1332	Lactobacillus	bavaricus	5.1	ca. 7,0	20h	-	-	-
A1333	Lactobacillus	rhamnosus	4.97	ca. 6,0	20h	-	-	-
A1334	Lactobacillus	lactis	1.45	ca. 6,0	20h	-	-	-
A1335	Lactobacillus	plantarum	5.97	ca. 7,0	20h	-	-	-
A1336	Lactobacillus	bavaricus/sakei	3.92	ca. 6,0	20h	-	-	-
A1337	Lactobacillus	paracasei	6.99	ca. 6,5	20h	-	-	-
A1339	Lactobacillus	fermentum	4.04	ca. 7,5	20h	-	-	-
A1340	Lactobacillus	fermentum	3.74	ca. 6,5	20h	-	-	-
A1341	Lactobacillus	fermentum	3.79	ca. 6,0	20h	-	-	-
A1342	Lactobacillus	fermentum	5.16	ca. 7,0	20h	-	-	-
A1343	Lactobacillus	fermentum	3.62	ca. 6,5	20h	-	-	-
A1345	Lactobacillus	fermentum	2.34	ca. 7,0	20h	-	-	-
A1346	Lactobacillus	fermentum	2.27	ca. 7,0	20h	-	-	-
A1347	Lactobacillus	fermentum	1.7	ca. 7,5	20h	-	-	-
A1348	Lactobacillus	fermentum	1.98	ca. 7,0	20h	-	-	-
A1349	Lactobacillus	fermentum	4.07	ca. 7,0	20h	-	-	-
A1350	Lactobacillus	fermentum	4.67	ca. 7,0	20h	-	-	-
A1352	Lactobacillus	fermentum	5.67	ca. 6,0	20h	-	-	-
A1353	Lactobacillus	fermentum	5.62	ca. 6,0	20h	-	-	-
A1354	Lactobacillus	fermentum	5.41	ca. 7,0	20h	-	-	-
A1355	Lactobacillus	fermentum	5.22	ca. 6,0	20h	-	-	-
A1356	Lactobacillus	fermentum	6.22	ca. 6,5	20h	-	-	-
A1358	Lactobacillus	fermentum	5.78	ca. 7,5	20h	-	-	-
A1359	Lactobacillus	fermentum	5.2	ca. 6,5	20h	-	-	-
A1360	Lactobacillus	fermentum	5.51	ca. 6,5	20h	-	-	-
A1361	Lactobacillus	fermentum	4.83	ca. 7,0	20h	-	-	-
A1362	Lactobacillus	reuteri	4.66	ca. 7,0	20h	-	-	-
A1364	Lactobacillus	fermentum	5.42	ca. 7,0	20h	-	-	-
A1365	Lactobacillus	fermentum	4.88	ca. 6,5	20h	-	-	-
A1366	Lactobacillus	fermentum	4.94	ca. 7,0	20h	-	-	-
A1368	Lactobacillus	reuteri	4	ca. 7,0	20h	-	-	-
A1369	Lactobacillus	cellobiosus	5.16	ca. 7,5	20h	-	-	-
A1370	Lactobacillus	reuteri	4.86	ca. 7,0	20h	-	-	-
A1371	Lactobacillus	fermentum	3.79	ca. 7,0	20h	-	-	-
A1372	Lactobacillus	reuteri	3.15	ca. 6,5	20h	-	-	+
A1373	Lactobacillus	fermentum	5.32	ca. 6,5	20h	-	-	-
A1374	Lactobacillus	fermentum	4.67	ca. 7,5	20h	-	-	-
A1375	Lactobacillus	fermentum	2.99	ca. 5,5	20h	-	-	-
A1376	Lactobacillus	plantarum ssp. arabinosus	4.2	ca. 5,5	20h	-	-	+
A1377	Lactobacillus	plantarum	8.45	ca. 6,5	20h	-	-	-
A1378	Lactobacillus	plantarum	8.17	ca. 7,5	20h	-	-	-
A1379	Lactobacillus	plantarum ssp. arabinosus	9.61	ca. 5,5	20h	-	-	-
A1380	Pediococcus	sp.	2.16	ca. 5,5	20h	-	-	-
A1381	Lactobacillus	plantarum ssp. arabinosus	8.15	ca. 6,0	20h	-	-	-
A1382	Pediococcus	sp.	1.13	5.96	42h	-	-	-
A1383	Pediococcus	sp.	1.18	6	72h	-	-	-
A1384	Lactobacillus	plantarum	9.47	ca. 6,0	20h	-	-	-
A1385	Pediococcus	sp.	8.33	6.5	42h	-	-	-
A1386	Lactobacillus	plantarum	9.38	ca. 6,0	20h	-	-	-
A1387	Lactobacillus	plantarum ssp. arabinosus	9.1	ca. 6,5	20h	-	-	-
A1388	Lactobacillus	plantarum ssp. arabinosus	8.36	ca. 7,0	20h	-	-	-
A1389	Lactobacillus	plantarum	10.74	ca. 6,5	20h	-	-	-
A1390	Lactobacillus	plantarum	9.49	ca. 6,5	20h	-	-	-
A1391	Pediococcus	sp.	4.39	ca. 5,5	20h	+	+	+
A1392	Lactobacillus	plantarum	7.86	ca. 6,0	20h	-	-	-
A1394	Lactobacillus	plantarum	9.85	ca. 5,5	20h	-	-	-
A1395	Lactobacillus	plantarum	9.98	ca. 6,0	20h	-	-	-
A1396	Lactobacillus	plantarum ssp. arabinosus	9.23	ca. 5,5	20h	-	-	-
A1397	Lactobacillus	plantarum ssp. arabinosus	9.06	ca. 5,5	20h	-	-	-
A1398	Lactobacillus	paracasei	5.82	6	20h	-	-	-
A1399	Lactobacillus	paracasei	5.74	ca. 5,5	20h	-	-	-
A1400	Lactobacillus	plantarum ssp. arabinosus	8.53	ca. 5,5	20h	-	-	-
A1401	Lactobacillus	paracasei	6.08	ca. 5,5	20h	-	-	-
A1402	Lactobacillus	plantarum ssp. arabinosus	9.33	ca. 6,0	20h	-	-	-
A1403	Lactobacillus	plantarum	7.71	ca. 6,5	20h	-	-	-
A1404	Lactobacillus	paracasei	8.29	ca. 6,5	20h	-	-	-
A1405	Lactobacillus	paracasei	6.03	ca. 6,5	20h	-	-	-
A1406	Lactobacillus	paracasei	6.37	ca. 6,0	20h	-	-	-
A1407	Lactobacillus	plantarum ssp. arabinosus	9.35	ca. 6,5	20h	-	-	-
A1408	Lactobacillus	paracasei	4.77	ca. 6,5	20h	-	-	-
A1409	Lactobacillus	paracasei	5.66	ca. 5,0	20h	-	-	-
A1410	Lactobacillus	plantarum	11.27	ca. 6,5	20h	-	-	-
A1411	Lactobacillus	plantarum ssp. arabinosus	8.93	ca. 6,0	20h	-	-	-
A1412	Lactobacillus	plantarum ssp. arabinosus	9.23	ca. 5,5	20h	-	-	-
A1413	Lactobacillus	plantarum ssp. arabinosus	8.81	ca. 7,0	20h	-	-	-
A1414	Lactobacillus	plantarum	3.17	ca. 7,0	20h	-	-	-
A1415	Lactobacillus	casei	6.97	7	22h	-	-	-
A1416	Lactobacillus	acidophilus	7.02	5.75	22h	-	-	-
A1417	Lactobacillus	plantarum	7.06	5.9	22h	-	-	-
A1420	Lactobacillus	curvatus	2.41	ca. 5,5	20h	-	-	-
A1421	Lactobacillus	curvatus	3.4	ca. 7,0	20h	+	-	+
A1422	Lactobacillus	curvatus	2.83	ca. 5,5	20h	-	-	-
A1423	Lactobacillus	sakei	3.17	ca. 7,0	20h	-	-	-
A1424	Lactobacillus	sakei	3.28	ca. 7,0	20h	+	-	-
A1425	Lactobacillus	sakei	3.49	ca. 6,5	20h	-	+	+
A1426	Lactobacillus	sakei	2.29	ca. 6,5	20h	+	+	+
A1427	Lactobacillus	sakei	3.41	6.3	42h	-	-	-
A1428	Lactobacillus	sakei	6.14	ca. 7,0	22h	-	-	-
A1429	Lactobacillus	sakei	6.14	ca. 7,0	22h	-	-	-
A1430	Lactobacillus	bavaricus	3.46	ca. 6,5	22h	-	-	-
A1432	Lactobacillus	acidophilus	6.43	6.35	22h	-	-	-
A1433	Lactobacillus	cremoris	1.42	6.49	72h	-	-	-
A1434	Lactobacillus	bulgaricus	8.72	6	22h	-	-	-
A1436	Lactobacillus	sanfrancisco	3.67	5.8	22h	-	-	-
A1437	Lactobacillus	sanfrancisco	3.53	5.9	22h	-	-	-
A1438	Lactobacillus	fructivorans	4.04	6.2	22h	-	-	-
A1439	Lactobacillus	sakei	3.96	ca. 5,5	22h	+	+	+
A1440	Lactobacillus	plantarum	9.72	ca. 5,5	22h	-	+	+
A1441	Lactobacillus	plantarum	9.4	ca. 5,5	22h	-	-	-
A1446	Lactobacillus	plantarum	6.4	ca. 5,5	22h	-	-	-
A1447	Lactobacillus	plantarum	8.69	ca. 5,5	22h	-	-	-
A1450	Lactobacillus	plantarum	8.88	ca. 6,0	22h	-	-	-
A1451	Lactobacillus	plantarum	6.85	ca. 6,5	22h	-	-	-
A1452	Lactobacillus	plantarum	4.32	ca. 5,5	22h	-	-	-
A1453	Lactobacillus	plantarum	8.12	ca. 5,5	22h	-	-	+
A1454	Lactobacillus	plantarum	10.07	ca. 6,0	22h	-	-	-
A1455	Lactobacillus	plantarum	8.06	ca. 6,0	22h	-	-	-
A1456	Lactobacillus	plantarum	8.88	ca. 6,5	22h	-	-	-
A1457	Lactobacillus	plantarum	8.76	ca. 6,0	22h	-	-	-
A1458	Pediococcus	parvulus	5.26	5.83	72h	-	-	-
A1459	Pediococcus	sp.	8.72	6.34	72h	-	-	-
A1461	Pediococcus	sp.	2.97	ca. 5,0	22h	-	-	-
A1464	Pediococcus	sp.	6.79	ca. 6,5	22h	-	-	-
A1466	Pediococcus	acidilactici	5.81	ca. 6,0	22h	-	-	-
A1467	Pediococcus	carevisiae	3.09	6.16	72h	-	-	-
A1468	Pediococcus	pentosaceus	8.92	6.9	22h	-	-	-
A1469	Pediococcus	pentosaceus	6.36	ca. 7,0	22h	-	-	-
A1470	Pediococcus	pentosaceus	6.94	ca. 6,0	22h	-	-	-
A1471	Pediococcus	pentosaceus	6.73	ca. 6,0	22h	-	-	-
A1472	Pediococcus	pentosaceus	7.07	ca. 6,5	22h	-	-	-
A1473	Lactobacillus	sakei	4.69	ca. 6,5	22h	+	+	+
A1489	Lactobacillus	rhamnosus	2.31	ca. 6,0	22h	-	-	-
A1491	Lactobacillus	plantarum	5.14	ca. 6,0	22h	-	-	-
A1492	Lactobacillus	plantarum	5.05	ca. 7,0	22h	-	-	-
A1493	Lactobacillus	plantarum	9.22	ca. 6,0	22h	-	-	-
A1494	Lactobacillus	plantarum	9.46	ca. 6,5	22h	-	-	-
A1495	Lactobacillus	plantarum	9.61	ca. 5,5	22h	-	-	-
A1496	Lactobacillus	plantarum	9.55	ca. 5,5	22h	-	-	-
A1497	Lactobacillus	plantarum	10.58	ca. 6,0	22h	-	-	-
A1498	Lactobacillus	plantarum	10.86	ca. 6,0	22h	-	-	-
A1499	Lactobacillus	plantarum	9.43	ca. 6,0	22h	-	-	-
A1500	Lactobacillus	plantarum	5.22	ca. 6,0	22h	-	-	-
A1501	Lactobacillus	plantarum	10.88	ca. 5,5	22h	-	-	-
A1502	Lactobacillus	plantarum	10.92	ca. 5,5	22h	-	-	-
A1560	Lactobacillus	plantarum	5.11	ca. 6,0	22h	-	-	-
A1561	Lactobacillus	plantarum	7.13	ca. 5,5	22h	-	-	-
A1562	Lactobacillus	plantarum	5.83	7.26	22h	-	-	-
A1563	Lactobacillus	plantarum	7.91	ca. 5,5	22h	-	-	-
A1564	Lactobacillus	plantarum	5.62	ca. 5,5	22h	-	-	-
A1565	Lactobacillus	plantarum	6.3	ca. 5,5	22h	-	-	-
A1566	Pediococcus	acidilactici	4.16	ca. 6,0	22h	-	-	-
A1568	Lactobacillus	plantarum	8.15	ca. 5,5	22h	-	-	-
A1569	Lactobacillus	plantarum	8.06	ca. 5,5	22h	-	-	-
A1570	Lactobacillus	plantarum	8.29	ca. 6,0	22h	-	-	-
A1571	Lactobacillus	plantarum	7.61	ca. 5,0	22h	-	-	-
A1572	Lactobacillus	plantarum	8.5	ca. 6,0	22h	-	-	-
A1573	Lactobacillus	plantarum	8.21	ca. 6,5	22h	-	-	-
A1574	Leuconostoc	mesenteroides	2.87	ca. 5,5	22h	-	-	-
A1575	Pediococcus	acidilactici	3.99	ca. 5,5	22h	+	+	+
A1580	Lactobacillus	brevis	2.09	ca. 7,0	22h	-	+	+
A1581	Lactobacillus	brevis	2.62	ca. 6,0	22h	-	-	-
A1587	Lactobacillus	sakei	5.6	ca. 7,5	22h	-	-	-
A1588	Lactobacillus	sakei	5.66	ca. 7,0	22h	-	-	-
A1589	Lactobacillus	sakei	4.83	ca. 6,0	22h	-	-	-
A1590	Lactobacillus	sakei	5.75	ca. 7,0	22h	-	-	-
A1591	Lactobacillus	plantarum	3.88	6	22h	-	-	-
A1592	Lactobacillus	plantarum	5.8	ca. 6,5	22h	-	-	-
A1593	Lactobacillus	rhamnosus	5.92	ca. 5,5	22h	-	-	-
A1594	Lactobacillus	rhamnosus	5.97	ca. 6,0	22h	-	-	-
A1595	Lactobacillus	brevis	2.7	ca. 6,0	22h	-	-	-
A1601	Pediococcus	pentosaceus	6.28	ca. 6,0	22h	-	-	-
A1602	Pediococcus	acidilactici	3.98	ca. 5,5	22h	+	+	+
A1603	Lactobacillus	reuteri	2.89	ca. 6,5	22h	-	-	-
A1604	Lactobacillus	plantarum	10.12	ca. 6,5	22h	-	-	-
A1607	Lactobacillus	plantarum	8.85	ca. 6,0	22h	-	-	-
A1608	Lactobacillus	sakei	3.9	6.24	48h	+	+	+
A1609 *	Lactobacillus	sakei	3.6	6.2	48h	+	+	+
A1610 *	Pediococcus	acidilactici 347	3.7	6.23	48h	+	+	+
+: positive control strains
